# Supplementary material for: Gene family structure, expression and functional analysis of HD-Zip III genes in angiosperm and gymnosperm forest trees
Source: BMC Plant Biol. 2010 Dec 11;10:273. doi: 10.1186/1471-2229-10-273 (PMC3017839; doi:10.1186/1471-2229-10-273)
Supplement: Additional file 1 — Gene predicted names, accession numbers and primers for RT-qPCR used in poplar and white spruce. First column contains GenBank accession number, second column contains name of the genes cloned in poplar (POPTR_ID V2 of Populus trichocarpa) and white spruce, third column contains RT-qPCR primers forward and reverse. [file 1471-2229-10-273-S1.XLSX]

## Sheet: Feuil1
GenBank	POPTR_ID V2	RT-qPCR validation primers
ACC	Populus trichocarpa genome	Forward / Reverse
CN517617	POPTR_0006s12510	F-5’-CTCGCATTTGAGATCTGC-3’
		R-3’-ATCAAGGATGGCATCCGA-5’
CN517648	POPTR_0005s11070	F-5’-CTCCAGAAAAGGGGTCTATT-3’
		R-3’-CTTATTGAAATTGGCTTTGG-5’
CN517879	POPTR_0001s28710	F-5’-GTTGCGAGGTTAACTCAGTC-3’
		R-3’-AGAAAGATCAAAGCAATGGA-5’
CN518490	POPTR_0004s22020	F-5’-AGAATGCAACCATTTATCTTG-3’
		R-3’-ATTTGGATGGTGTCTGTAGG-5’
CN519065	POPTR_0008s14360	F-5’-AGATTTTCAGGGAAGGACTC-3’
		R-3’-GGAAGGAAAAGGAGGATAGA-5’
CN519368	POPTR_0004s21650	F-5’-AGCTTCAGCTGTAAGGTCTG-3’
		R-3’-CAAGCATAAGGCAATGTGTA-5’
CN519565	POPTR_0001s22700	F-5’-CGTTGACTCTGTAAACTAC-3’
		R-3’-CAAAATTACAGTTACCACGA-5’
CN520095	POPTR_0005s22210	F-5’-ATTTTGTCTTGTGGTGCTTC-3’
		R-3’-ATCATTGAGATGCAAAGTCC-5’
CN520368	POPTR_0008s06940	F-5’-GCAGAACAAAGTTAGCCAAA-3’
		R-3’-ATCCTATTGCTCCAGTGAGA-5’
CN520805	POPTR_0009s02400	F-5’-CCCTTTGAACAACTTTGAG-3’
		R-3’-GTGAGATAATGCGCTTACA-5’
CN521180	POPTR_0001s13540	F-5’-GACATCTTCCAGTCTTAATA-3’
		R-3’-CCCAGTTTTCATAATCTGC-5’
CN521610	POPTR_0009s12310	F-5’-CTCTCAAAATGGAGAACCAG-3’
		R-3’-ACAATTCCCACAACATAAG-5’
CN522357	POPTR_0007s08390	F-5’-TGTCGAGTCTTTTGGATTTT-3’
		R-3’-GAACTCAGATAATGGGGTCA-5’
CN522970	POPTR_0005s27930	F-5’-AACAATGGAAAAGAAAGCAC-3’
		R-3’-CACTCAGCTCAACATGATAAAG-5’
CN523006	POPTR_0006s19770	F-5’-AAAATCCCTTCCTCTGAGTC-3’
		R-3’-CACCTTTGTGTTACCATCCT-5’
CN523531	POPTR_0006s23940	F-5’-ATCGAATCCATGATGAAGAG-3’
		R-3’-GTGCCCCACTTTGTTAATAG-5’
CN523609	POPTR_0011s13810	F-5’-ACTCAGCATAGTGCTCTTCC-3’
		R-3’-CGACTCCAGATAGCCATAAC-5’
HO702741	POPTR_0007s12770	F-5’-CTTCTTGTTTGGTTCTCTGG-3’
		R-3’-AAGGTCTTTACAAACGTGGA-5’
HO702822	POPTR_0010s00900	F-5’-GAGAGTTGAGAAGCCAAGC-3’
		R-3’-GCCAAACTCTAACACCTTTG-5’
HO702830	POPTR_0010s01590	F-5’-TATGACAGGGAAAATGGAAG-3’
		R-3’-ACAGAACCATATCCTGCAAC-5’
AY919616	POPTR_0009s01990	F-5’-ACATGATGAACCATCCACT-3’
		R-3’AAACAAAGGATGCGCAGG-5’
AY919617	POPTR_0004s22090	F-5’-TCATATGAGCAAGCTGTTG-3’
		R-3’-GGATAAATGAACTGTGGAGTT-5’
AY919618	POPTR_0011s10070	F-5’-TTCTTAATGATGATAATTCCAAC-3’
		R-3’-GTTCTCTCTAAAAATCTTTCCC-5’
AY919620	POPTR_0001s18930	F-5’-ATACGAGAGAGCGGTGTC-3’
		R-3’-GTCATAGATAAAAGAACAAGCC-5’
AY919621	POPTR_0003s04860	F-5’-TCATATGAAAGAGCTGTGG-3’
		R-3’-CAGATATAGAGTTCTCACTCTTAAATC-5’
AY919622	POPTR_0018s08110	F-5’-TACCAAAACGATGGGAGTAAA-3’
		R-3’-CGAAGCTGCATAAGCATCAA-5’
AY919623	POPTR­_0006s25390	F-5’-CGTCTCCTATGAAAGAGCT-3’
		R-3’-TGTTTCTGGAGTTATGTTCTG-5’
AF194820	POPTR_0004s14080	F-5’-AGGTTGTTACCCTGTGGTATAG-3’
		R-3’-CCATCTCAGCAAATATACATCC-5’
N/A	Term. PolyA	F-5’-CAAAAATCACCAGTCTCTCTCT-3’
		R-3’-ACCCTATAAGAACCCTAATTCC-5’
HQ391914	PgHB3	F-5’-AGACAGTACCCACTGCATCGTTTTC-3’
		R-3’-TCTGACAGTATTAGCCAAACAAGCTG-5’
HQ391915	PgHB4	F-5’-TGATCGAGCTATAGCGTGGAAGGTA-3’
		R-3’-GCTTCAAAAAGCAGTAAACCCATTTG-5’
HQ391916	PgHB5	F-5’-GATGAGGAAAATCCCCATTGCATAG-3’
		R-3’-TGACCAGAGCTTGACCAGAAAGAAG-5’
HQ391917	PgHB6	F-5’-GGCATGGAGTATTGTGGATGACAAC-3’
		R-3’-ACCAAGCTACTCATGCAAAATGTATTC-5’
BT102965	PgEF1	F-5’-AACTGGAGAAGGAACCCAAG-3’
		F-3’-AACGACCCAATGGAGGATAC-5’
